# Supplementary material for: The Use of Non-Nutritive and Low-Calorie Sweeteners in 19,915 Local and Imported Pre-Packaged Foods in Hong Kong
Source: Nutrients. 2021 May 29;13(6):1861. doi: 10.3390/nu13061861 (PMC8229473; doi:10.3390/nu13061861)
Supplement: Supplementary file 1 [file nutrients-13-01861-s001.zip]

Archive with 1 entries (1 files):
- nutrients-1209616-supplementary.pdf
